# Supplementary material for: Adaptation and Validation of the “Support and Control in Birth” (SCIB) Tool in Postpartum Spanish Women
Source: J Clin Med. 2026 Mar 24;15(7):2495. doi: 10.3390/jcm15072495 (PMC13073406; doi:10.3390/jcm15072495)
Supplement: Supplementary file 1 [file jcm-15-02495-s001.zip]

Archive with 1 entries (1 files):
- jcm-4178866-supplementary.pdf
